# Supplementary material for: Tumor specificity of WNT ligands and receptors reveals universal squamous cell carcinoma oncogenes
Source: BMC Cancer. 2022 Jul 19;22:790. doi: 10.1186/s12885-022-09898-2 (PMC9295300; doi:10.1186/s12885-022-09898-2)
Supplement: Supplementary file 1 — Additional file 1. [file 12885_2022_9898_MOESM1_ESM.xlsx]

## Sheet: row data of figure1
Gene Name	blood,CLL	blood,BNL	blood,lymphoma	blood,normal	brain,GM	brain,glioma	brain,normal	normal - amygdala (GTEx), brain	normal - Brodmann (1909) area 24 (GTEx), brain	normal - Brodmann (1909) area 9 (GTEx), brain	normal - C1 segment of cervical spinal cord (GTEx), brain	normal - caudate nucleus (GTEx), brain	normal - cerebellar hemisphere (GTEx), brain	normal - cerebellum (GTEx), brain	normal - cerebral cortex (GTEx), brain	normal - hippocampus proper (GTEx), brain	normal - hypothalamus (GTEx), brain	normal - nucleus accumbens (GTEx), brain	normal - putamen (GTEx), brain	normal - substantia nigra (GTEx), brain	bladder,BTCC	urinary bladder,normal.adj	urinary bladder,normal	stomach,adenocarcinoma	stomach,normal.adj	stomach,normal	lung,adenocarcinoma	lung,normal.adj.Ade	lung,LUSC	lung,normal.adj.LUSC	lung,normal	head and neck,HNSC	head and neck,normal.adj.HNSC	head and neck,normal.mucosa	esophagus,adenocarcinoma	esophagus,normal.junction	esophagus,normal.mucosa	esophagus,normal.muscularis	Colon,adenocarcinoma	Colon,normal.sigmoid	Colon,normal.transverse	liver,cholangiocarcinoma	liver,normal.adj.chol	liver,HCC	liver,normal.adj.HCC	liver,normal	pancreas,adenocarcinoma	pancreas,normal	thyroid,follicular carcinoma
WNT5A	0	1	0.8	0	4	2	0.753846	1	1	0.9	0.9	0.4	0.4	0.8	0.7	1	1	0.4	0.3	1	5	5	7	3	6	1	3	5	18	8	2	7	4	3	4	1	9	2	3	1	1	1	0.5	1	0.7	0.4	8	2	4
WNT7B	0	0	0	0	0.4	5	1.14615	3	1	1	0.3	0.8	0.5	1	1	2	2	0.8	0.8	0.7	16	13	4	0.3	5	0	6	5	14	4	1	13	6	0.3	0.5	0	6	0	0.1	0	0	3	0.1	0	0.1	0	1	0.2	0.8
WNT11	0	0.1	0	0.3	0.1	0.1	0.438462	0.2	0.3	0.2	0.2	0.5	0.6	1	0.3	0.4	0.4	0.9	0.4	0.3	0.3	0.9	2	1	0.5	0.3	0.7	2	1	2	2	0.4	0.6	2	1	1	0.4	2	5	1	2	0.6	2	0.5	3	1	0.6	3	0.4
WNT2	0	0.2	0.8	0	0.1	0.1	0.223077	0.1	0.5	0.6	0.1	0	0.1	0.1	0.8	0.2	0.2	0.1	0	0.1	0.6	0.6	0.1	2	0	0	2	4	2	6	8	0.8	0	0.1	0.6	0.1	0	0.3	3	0	0	0.3	0.3	0	0.3	0.1	3	0	0
WNT9B	0	0	0	0	0.1	0.1	0.107692	0.1	0.2	0.2	0.1	0	0.1	0.2	0.2	0.1	0.1	0	0	0.1	0	0.1	0	0	0.1	0	0	0.1	0	0	0.1	0	0	0	0	0.1	0	0.1	0	0	0	0	0	0	0	0	0	0	0.1
WNT2B	0.4	0.1	0.1	0.1	0.3	0.2	0.838462	0.6	0.7	0.8	0.9	1	1	1	1	0.5	0.7	1	1	0.7	0.3	0.7	1	0.8	1	1	0.2	0.7	0.8	0.9	2	0.8	0.3	0.7	0.6	0.9	1	0.9	0.4	1	2	0.4	0.1	0.2	0.2	0.2	0.5	0.4	0.1
WNT6	0.2	0.8	1	0.1	0.2	0.1	1.11538	0.2	0.4	0.3	0.2	4	0.1	0.1	0.4	0.3	0.3	3	5	0.2	0.3	0.3	2	0.2	0.6	1	0.1	0	0.1	0	0.2	0.4	0.2	1	0.1	3	0.8	3	0.2	4	1	0.1	0	0.1	0	0.1	0	0.3	0.1
WNT3A	0	0	0	0	0	0	0	0	0	0	0	0	0	0	0	0	0	0	0	0	0.1	0	0	0	0.6	0	0.1	5	1	4	2	2	0.6	0.6	0.1	0	0.7	0	0	0	0	0	0	0	0	0	0	0	0
WNT16	6	0.1	0.2	0.1	0.2	0	0.176923	0.2	0.6	0.2	0.1	0.1	0.1	0.2	0.2	0.2	0.1	0.1	0.1	0.1	0.1	0	0.1	0	0.1	0.1	0.1	0	0.1	0	0.1	0.1	0	0.1	0	0.1	0.1	0.1	0	0.2	0.1	0	0	0	0	0.1	0	0.1	0
WNT10B	0.3	0.6	0.5	0.9	0.2	0.3	6.75385	8	12	10	0.7	9	0	0.1	14	7	3	13	9	2	0.1	0.4	0.4	0.2	0.6	0.5	0.2	0.1	0.4	0.2	0.6	0.5	0.2	0.7	0.1	0.4	0.7	0.4	0.2	0.2	0.6	0.4	0.1	0.1	0.1	0.1	0.1	0.1	0.1
WNT8B	0.3	0.1	0.2	0	0	0	0.107692	0.1	0.1	0.1	0.1	0.1	0.1	0.2	0.1	0.1	0.1	0.2	0.1	0	0.1	0	0.3	0.1	0	0.1	0.1	0.1	0.1	0.1	0.1	0	0	0.1	0	0	0	0	0.1	0.1	0.1	0	0	0	0	0	0	0.2	0
WNT1	0.1	0.2	0.2	0.3	0	0	0.938462	0.4	0.9	1	0	2	0	0	2	0.6	0.2	4	1	0.1	0	0	0.1	0.1	0.1	0.2	0.1	0	0	0.1	0.2	0	0	0.2	0	0	0.1	0	0	0.1	0.2	0	0	0	0	0	0	0	0
WNT8A	0	0	0	0	0	0	0.207692	0.1	0.2	0.2	0	0.4	0.2	0.3	0.3	0.1	0.1	0.5	0.3	0	0	0	0	0	0	0	0	0	0	0	0	0	0	0	0	0	0	0	0	0	0	0	0	0	0	0	0	0	0
WNT5B	0.1	0.6	0.9	0.2	0.6	1	0.776923	0.7	0.9	0.9	0.6	1	0.2	0.4	1	0.6	1	1	1	0.8	1	9	5	0.8	4	1	2	1	3	1	1	2	1	5	1	5	4	9	1	6	2	0.6	0.7	0.5	0.7	0.4	0.7	0.3	0.6
WNT9A	0.8	0.2	0.2	0	0.3	0.4	0.423077	0.4	0.6	0.4	0.2	0.1	0.8	1	0.5	0.4	0.6	0.1	0.1	0.3	0.8	3	3	0.4	2	2	2	6	2	4	3	3	2	2	0.8	5	3	7	0.4	11	3	0.4	0.2	0.1	0.1	0.1	0.6	1	1
WNT7A	0	0	0	0.1	1	1	0.907692	1	1	2	0.4	1	0.1	0.3	2	0.9	0.6	1	1	0.5	0.7	0	0.1	0	0.2	0	0.2	4	0.3	2	1	0.7	0	0	0	0	0.1	0	0	0	0	0.1	0	0	0	0	0.7	0	0
WNT10A	5	3	3	0.2	0.2	0	0.253846	0.1	0.4	0.3	0	0.4	0	0	0.5	0.2	0.3	0.6	0.4	0.1	3	3	0.4	0.9	4	0.1	0.5	0.6	0.6	0.8	0.1	5	4	1	1	0	3	0	0.5	0	0.5	2	0.1	0.1	0.1	0.1	1	0	0.3
WNT3	17	0.5	0.2	0	3	3	1.66923	1	3	2	0.8	1	1	2	3	1	3	2	0.9	1	1	0.2	0.3	0.6	0.5	0.2	2	0.5	2	0.6	0.7	0.9	0.3	0.6	0.9	0.5	0.7	0.5	0.7	0.3	0.3	3	2	2	2	4	0.3	0.3	2
WNT4	0.1	0.1	0	0.2	0.2	0.1	0.338462	0.4	0.4	0.3	0.2	0.2	0.1	0.1	0.5	0.6	1	0.2	0.2	0.2	1	1	1	0.8	6	2	0.7	1	1	1	0.4	6	3	0.9	1	0.1	5	0.2	2	0.2	1	1	0.4	0.3	0.2	0.3	0.8	0.7	0.8
Comments 1: mRNA expression profiling of 19 WNTs in 26 kinds of tumors, matched adjacent normal tissues and human normal tissues (downloaded from Expression Atlas; https://www.ebi.ac.uk/gxa/experiments/E-MTAB-5200). All data used for analysis were normalized to TPM (Transcripts Per Million)
Comments 2: Two sets of normal skin data referred to the skin from normal leg and suprapubic skin separately.
Comments 3:The normal brain data represented the whole brain tissue, which is a mean of the whole brain tissues. The original normal brain tissues datas were tagged by yellow filling here.
Definition of tumor positive, negative, or irrelevant WNT ligands
Gene Name	CLL	BNL	Lymphoma	GM	Glioma	BTCC	stomach adenocarcinoma	lung,adenocarcinoma	LUSC	HNSC	esophagus,adenocarcinoma	Colon,adenocarcinoma	liver,cholangiocarcinoma	HCC	pancreas,adenocarcinoma	thyroid,follicular carcinoma	CRCC	RCC	prostate,adenocarcinoma	breast,adenocarcinoma	ovary,adenocarcinoma	cervix,adenocarcinoma	cervix,SCC	uterus,adenocarcinoma	muscle,sarcoma	skin,melanoma	Gene Name	≥1.5	≤0.5
WNT5A	1	2	1.8	2.85088	1.71053	1	0.571429	0.666667	2.11111	1.6	0.5	2	1.33333	1.17647	3	1.25	0.433333	1.11765	0.3	1	0.5	1	1.66667	1	3.07692	0.75	WNT5A	10	3
WNT7B	1	1	1	0.65233	2.7957	1.21429	0.216667	1.16667	3	2	0.214286	1.1	3.63636	0.909091	1.66667	1.28571	0.142857	0.909091	1.5	1.66667	2	6.92308	9.23077	0.25	1	0.125	WNT7B	11	5
WNT11	0.769231	0.846154	0.769231	0.764706	0.764706	0.684211	1.33333	0.566667	0.666667	0.875	1.42857	3	0.533333	0.375	0.4	0.28	0.75	0.916667	1.42857	0.34	2	0.325	0.475	2.5	0.666667	0.22	WNT11	3	7
WNT2	1	1.2	1.8	0.899371	0.899371	1	3	0.6	0.428571	1.8	1.6	4	1	0.769231	4	0.833333	1.15385	0.833333	1.38462	1.33333	1.4	1	1	1	1.1	0.8	WNT2	6	1
WNT9B	1	1	1	0.993056	0.993056	0.909091	0.909091	0.909091	1	1	1	1	1	1	1	1	0.25	0.647059	0.11	0.833333	1	0.909091	0.909091	1	1	0.909091	WNT9B	0	2
WNT2B	1.27273	1	1	0.707113	0.65272	0.764706	0.9	0.705882	0.947368	1.38462	0.8	0.7	1.27273	1	1.07143	0.916667	0.833333	1.16667	1.0625	0.857143	0.24	0.4	0.433333	0.666667	1.07692	0.275	WNT2B	0	2
WNT6	1.09091	1.63636	1.81818	0.567273	0.52	1	0.75	1.1	1.1	1.16667	0.611111	0.24	1.1	1.1	0.769231	1.1	0.769231	1	1.36364	0.684211	0.666667	0.275	0.3	0.566667	0.923077	0.55	WNT6	4	3
WNT3A	1	1	1	1	1	1.1	0.625	0.183333	0.4	1.875	0.647059	1	1	1	1	1	0.909091	1	1.45455	0.909091	1.1	1	1.53846	0.846154	1	0.5	WNT3A	2	2
WNT16	6.36364	1	1.09091	1.01961	0.849673	1.1	0.909091	1.1	1.1	1.1	0.909091	0.833333	1	1	0.909091	1	1	0.909091	0.6875	1	1.1	1	1	0.916667	1	0.333333	WNT16	1	1
WNT10B	0.684211	0.842105	0.789474	0.154762	0.167659	0.785714	0.75	1.09091	1.16667	1.25	0.647059	1	1.27273	1	1	0.846154	1	1.1	0.916667	0.846154	1	1	1.08333	1.09091	1.09091	0.55	WNT10B	0	2
WNT8B	1.3	1.1	1.2	0.902778	0.902778	1.1	1.1	1	1	1	1	1	1	1	0.833333	1	0.909091	0.769231	1.2	1	1	1.18182	0.909091	1	1	0.909091	WNT8B	0	0
WNT1	0.846154	0.923077	0.923077	0.515873	0.515873	1	1	1.1	0.909091	1	0.909091	0.909091	1	1	1	1	1	1	1	0.909091	1	1	0.909091	0.909091	1	1	WNT1	0	0
WNT8A	1	1	1	0.828025	0.828025	1	1	1	1	1	1	1	1	1	1	1	1	1	1	1	1	1	1	0.909091	1	1	WNT8A	0	0
WNT5B	0.916667	1.33333	1.58333	0.900433	1.12554	0.2	0.36	1.5	2	1.5	0.4	0.285714	0.941176	0.882353	1.30769	0.842105	0.6875	1.14286	2.16667	0.6	0.533333	0.433333	1	0.5	2.5	0.433333	WNT5B	8	6
WNT9A	1.8	1.2	1.2	0.913514	0.983784	0.45	0.466667	0.428571	0.6	1.33333	0.45	0.116667	1.16667	1	0.8	0.666667	1.26667	1.16667	1.33333	1	0.375	1.5	1.25	0.428571	0.225	0.611111	WNT9A	3	8
WNT7A	0.909091	0.909091	0.909091	1.04839	1.04839	1.7	0.833333	0.24	0.433333	1.7	0.909091	1	1.1	1	1.7	1	0.769231	0.909091	0.833333	1	8	13.6364	3.63636	3.66667	1	0.833333	WNT7A	7	2
WNT10A	5	3.33333	3.33333	0.957055	0.797546	1	0.38	0.9375	0.888889	1.2	0.5	1.5	2.72727	1	2	1	0.333333	0.923077	1	0.8125	7	17.2727	2.72727	0.272727	1	0.366667	WNT10A	10	4
WNT3	18	1.5	1.2	1.49856	1.49856	1.66667	1.06667	2	1.875	1.46154	1.11765	1.30769	1.33333	1	1	1.875	0.8	1	0.882353	1	1	1.2	1.33333	0.923077	1.63636	0.14	WNT3	8	2
WNT4	0.916667	0.916667	0.833333	0.896552	0.821839	1	0.257143	0.85	1	1.75	0.333333	2.5	1.42857	1.08333	1.05882	0.6	0.75	1	1.66667	0.633333	0.2	0.8	0.8	0.257143	0.846154	0.14	WNT4	3	5
Comments: tumor positive WNT ligands were tagged with orange filling; tumor negative ligands were tagged with green filling
[truncated: 28 more columns]

## Sheet: row data of figure2
Gene Name	blood,CLL	blood,BNL	blood,lymphoma	blood,normal	brain,GM	brain,glioma	brain,normal	normal - amygdala (GTEx), brain	normal - Brodmann (1909) area 24 (GTEx), brain	normal - Brodmann (1909) area 9 (GTEx), brain	normal - C1 segment of cervical spinal cord (GTEx), brain	normal - caudate nucleus (GTEx), brain	normal - cerebellar hemisphere (GTEx), brain	normal - cerebellum (GTEx), brain	normal - cerebral cortex (GTEx), brain	normal - hippocampus proper (GTEx), brain	normal - hypothalamus (GTEx), brain	normal - nucleus accumbens (GTEx), brain	normal - putamen (GTEx), brain	normal - substantia nigra (GTEx), brain	bladder,BTCC	urinary bladder,normal.adj	urinary bladder,normal	stomach,adenocarcinoma	stomach,normal.adj	stomach,normal	lung,adenocarcinoma	lung,normal.adj.Ade	lung,LUSC	lung,normal.adj.LUSC	lung,normal	head and neck,HNSC	head and neck,normal.adj.HNSC	head and neck,normal.mucosa	esophagus,adenocarcinoma	esophagus,normal.junction	esophagus,normal.mucosa	esophagus,normal.muscularis	Colon,adenocarcinoma	Colon,normal.sigmoid	Colon,normal.transverse	liver,cholangiocarcinoma	liver,normal.adj.chol	liver,HCC	liver,normal.adj.HCC	liver,normal	pancreas,adenocarcinoma	pancreas,normal	thyroid,follicular carcinoma
SDC2	0	3	4	0.6	14	6	11.5385	14	10	8	5	17	11	10	7	9	16	21	13	9	4	29	32	9	7	10	8	20	12	21	14	5	2	9	6	19	4	16	6	23	11	13	43	88	50	33	10	11	94
GPC3	0	0.4	0.1	0.2	0.5	0.5	0.453846	0.3	0.4	0.3	0.7	0.6	0.2	0.4	0.3	0.4	1	0.4	0.5	0.4	2	5	8	3	1	6	5	56	47	66	72	1	2	7	2	4	0.8	3	2	2	2	2	2	119	2	0.4	3	3	0.3
SDC3	0.2	10	7	0.8	105	96	29.7692	38	30	29	18	40	10	14	33	31	34	47	32	31	7	21	20	12	9	7	14	12	9	23	13	7	1	8	6	21	4	22	10	35	10	7	5	6	6	3	7	3	14
GPC1	0.2	0.9	0.9	0.3	56	22	20.4615	18	25	23	5	18	30	38	32	18	15	19	15	10	28	11	16	9	17	7	7	7	46	8	10	44	25	18	9	16	31	14	7	13	8	9	4	6	4	8	8	6	7
FZD5	0.1	0.6	1	0.3	2	0.6	0.584615	0.6	0.5	0.5	0.7	0.8	0.1	0.2	0.6	0.6	1	0.8	0.5	0.7	3	1	2	16	7	7	6	10	2	7	5	3	2	2	8	3	2	3	11	10	16	8	7	8	6	9	9	4	5
FZD10	0	0.2	0.2	0	0.3	0.2	0.315385	0.3	0.3	0.2	0.2	0.3	0.4	0.6	0.2	0.3	0.3	0.3	0.3	0.4	2	1	0.7	0.3	5	0.2	0.2	0.3	5	1	0.5	5	2	1	0.1	0.2	8	0.2	0.2	0.1	0.2	0.1	0	0	0	0	0.2	0.1	0.2
ROR1	10	0.4	1	0	1	0.2	0.238462	0.2	0.2	0.1	0.1	0.3	0.5	0.6	0.2	0.2	0.2	0.2	0.2	0.1	0.2	3	1	2	2	3	0.8	5	0.4	3	2	0.4	0.9	0.9	0.8	0.7	1	0.6	0.2	2	0.8	0.5	0.1	0.2	0.1	0.1	3	1	0.2
FZD3	2	0.7	1	0.1	4	5	2.59231	2	3	4	0.7	3	3	4	3	2	2	4	2	1	1	2	1	2	0.6	0.9	0.8	0.8	0.9	0.7	0.4	0.4	0.4	2	0.6	1	0.4	1	0.9	1	0.5	0.3	0.1	0.2	0.2	0.1	0.9	0.7	1
GPC5	0	0	0.7	0	2	2	3.69231	5	3	3	1	8	0.4	0.6	3	3	3	8	7	3	0	0	0	0	0.1	0	0.2	2	0.1	0.6	0.5	0	0	0	0	0	0	0	0	0.2	0.1	0	0.2	0.2	0.2	0.1	0.1	0	0.1
GPC2	0.6	0.6	0.5	0.3	4	4	0.661538	0.9	0.6	0.4	1	0.5	0.7	0.8	0.5	0.8	0.6	0.5	0.6	0.7	0.6	0.1	0.4	0.2	0.1	0.3	0.2	0.1	0.5	0.2	0.3	0.4	0.1	0.6	0.2	0.2	0.3	0.3	0.4	0.5	0.8	0.3	0.1	0.1	0	0.1	0.1	0.1	0.1
FZD9	0	0	0	0.1	0.4	0.7	1.35385	2	2	1	1	1	0.7	0.9	2	1	2	1	1	2	0.1	0.1	0.2	0.1	0.3	0.2	0.2	0.2	0.6	0.1	0.1	0.4	0.2	0.2	0	0.3	0.2	0.2	0.2	0.1	0.1	0.1	0.1	0	0	0.1	0	0.3	0
MUSK	0	0.1	0.4	0	0	0	0.0307692	0.1	0	0	0	0.1	0	0	0	0.1	0.1	0	0	0	0	0.1	0.7	0.1	0.3	0.4	0	0.2	0	0.6	0.5	0	0.1	0.1	0	0.2	0.3	0.1	0	0.3	0.4	0	0	0	0	0	0.1	0	0
ROR2	0	0.7	1	0	0.2	0.1	0.169231	0.2	0.2	0.2	0.2	0.2	0	0	0.2	0.2	0.4	0.1	0.1	0.2	0.8	9	11	2	3	3	1	0.6	2	2	3	2	0.1	1	0.5	10	2	10	0.8	18	5	0.7	0.2	0.2	0.2	0.2	3	0.5	2
LRP6	0	1	0.8	0.2	3	6	2.92308	3	2	2	3	3	4	4	2	3	3	3	3	3	2	3	4	5	2	4	4	4	4	6	5	3	1	6	4	4	2	4	3	5	4	3	7	5	8	5	8	3	4
GPC6	0	0.4	0.2	0	3	2	0.484615	0.4	0.6	0.4	0.3	0.8	0.3	0.6	0.5	0.4	0.6	0.6	0.4	0.4	0.4	4	3	4	2	1	2	1	1	3	2	0.6	0.1	0.8	1	2	0.6	2	0.9	2	2	4	4	5	4	3	6	0.2	0.3
FZD2	0.1	2	1	1	4	0.9	0.530769	0.7	0.4	0.3	0.7	1	0.1	0.1	0.4	0.5	0.5	0.8	0.7	0.7	5	1	2	3	1	0.8	3	5	4	5	2	3	0.3	0.8	2	1	0.6	0.9	2	1	1	0.9	0.1	0.3	0.1	0.1	2	0.7	3
FZD8	0	0.9	1	0.1	2	0.7	1.36923	2	2	2	0.6	2	0.2	0.3	2	2	0.9	2	1	0.8	0.6	1	1	4	2	6	3	8	2	5	4	2	1	3	4	4	0.7	3	3	6	5	2	1	0.7	0.9	2	3	2	4
LRP5	0.4	2	1	0.3	7	8	1.62308	2	2	1	2	2	0.4	0.7	1	2	2	2	2	2	17	17	18	29	18	15	24	19	17	17	13	11	8	22	21	17	8	15	33	16	17	11	16	20	14	26	18	10	16
FZD1	0.2	2	1	0.6	6	3	2.30769	2	2	1	1	3	5	5	2	2	2	2	2	1	5	6	8	8	8	4	9	13	8	16	10	8	5	11	4	5	5	5	3	6	5	4	1	1	1	1	9	3	49
FZD6	1	3	1	0.2	3	1	1.84615	2	2	2	2	2	2	3	1	2	2	1	1	2	22	8	11	6	5	5	12	18	36	19	8	27	10	10	5	7	9	7	6	4	4	5	1	3	1	1	13	5	16
PTK7	0	1	2	0.1	6	3	0.961538	0.5	0.8	1	0.3	0.7	2	2	1	0.6	2	0.7	0.5	0.4	16	5	8	8	4	3	21	12	19	14	11	19	4	8	4	0.8	7	0.9	9	1	2	3	0.3	0.5	0.2	0.2	11	3	14
FZD7	0.1	2	2	0.1	11	3	5.49231	2	1	0.8	1	3	27	27	1	3	0.8	3	1	0.8	4	22	20	6	6	3	4	6	14	8	4	4	4	11	2	16	4	20	5	23	9	1	0.3	0.7	0.3	0.4	5	0.7	4
GPC4	0	0.9	2	0.1	8	4	1.73077	2	2	2	2	2	0.6	0.9	2	2	2	2	1	2	2	9	7	10	5	6	17	20	11	25	11	3	3	3	4	20	2	22	15	16	8	5	0.6	0.5	0.5	0.4	7	5	7
FZD4	0	2	1	0.1	2	2	1.92308	2	2	2	1	3	1	1	2	2	2	3	2	2	2	5	6	3	3	8	2	10	2	15	20	1	2	6	3	10	3	9	1	8	5	3	3	4	3	4	4	4	6
RYK	9	3	2	1	6	4	2	2	2	2	2	2	2	2	2	2	2	2	2	2	8	10	10	5	4	5	7	6	14	7	6	8	5	7	6	8	6	9	6	9	5	6	3	4	3	3	8	4	9
SDC1	0	0.9	1	0.4	5	0.7	0.6	0.4	0.5	0.5	0.3	0.3	0.4	2	0.6	0.3	0.9	0.3	0.3	1	428	206	94	69	148	19	158	112	273	69	33	360	295	28	44	0.4	221	0.5	89	0.8	40	74	91	158	111	161	82	6	52
SDC4	0	9	12	2	29	8	22	30	18	15	9	42	6	9	21	24	19	37	31	25	163	109	65	105	49	72	197	229	84	200	98	142	153	80	147	35	60	37	84	60	46	142	135	115	120	73	131	35	168
Comments 1: mRNA expression profiling of these genes in 26 kinds of tumors, matched adjacent normal tissues and human normal tissues (downloaded from Expression Atlas; https://www.ebi.ac.uk/gxa/experiments/E-MTAB-5200). All data used for analysis were normalized to TPM (Transcripts Per Million)
Comments 2: Two sets of normal skin data referred to the skin from normal leg and suprapubic skin separately.
Comments 3:The normal brain data represented the whole brain tissue, which is a mean of the whole brain tissues. The original normal brain tissues datas were tagged by yellow filling here.
Definition of tumor positive, negative receptors/ co-receptors
Gene Name	CLL	BNL	Lymphoma	GM	Glioma	BTCC	stomach adenocarcinoma	lung,adenocarcinoma	LUSC	HNSC	esophagus,adenocarcinoma	Colon,adenocarcinoma	liver,cholangiocarcinoma	HCC	pancreas,adenocarcinoma	thyroid,follicular carcinoma	CRCC	RCC	prostate,adenocarcinoma	breast,adenocarcinoma	ovary,adenocarcinoma	cervix,adenocarcinoma	cervix,SCC	uterus,adenocarcinoma	muscle,sarcoma	skin,melanoma	Gene Name	≥1.5	<0.5
SDC2	0.625	2.5	3.125	1.19632	0.558282	0.166667	1.25	0.428571	0.590909	2	1.4	0.291667	0.318182	1.7451	0.916667	0.616883	1.47059	1.23077	0.826087	0.714286	0.150943	0.0731707	0.121951	0.923077	12	1	SDC2	5	7
GPC3	0.833333	1.16667	0.916667	1.03175	1.03175	0.5	2	0.105263	0.716418	0.666667	1.66667	1	1	40	1	0.144444	0.316667	0.0689655	0.428571	0.0857143	0.2	0.157143	0.428571	0.5	9	0.25	GPC3	4	10
SDC3	0.666667	6.11111	4.44444	3.445	3.1525	0.363636	1.3	1.15385	0.416667	4	1.4	0.305556	1.33333	1	2	1.875	0.714286	3.5	0.636364	0.708333	2.83333	0.809524	0.428571	1.11765	18	15	SDC3	11	4
GPC1	0.923077	1.46154	1.46154	2.65591	1.07168	2.41667	0.555556	1	5.22222	1.73077	0.3125	0.571429	2	1.4	1.28571	1.33333	1.2	2	1.4	1.375	0.458333	0.473684	1.68421	1.15385	0.535714	0.261905	GPC1	7	4
FZD5	0.846154	1.23077	1.53846	1.8932	1.00971	2	2.125	0.636364	0.375	1.33333	3	1.09091	1.125	1.28571	2	0.6	0.666667	1.25	2.25	0.666667	1.33333	2.66667	1	4	1	1.11111	FZD5	9	1
FZD10	1	1.2	1.2	0.988304	0.912281	1.5	0.216667	0.923077	3	2	0.122222	1.09091	1.1	1	1.09091	0.923077	0.916667	1.1	1.53846	0.722222	2	2	0.666667	1.66667	0.916667	0.183333	FZD10	7	3
ROR1	11	1.4	2	1.61491	0.968944	0.3	1	0.3	0.35	0.736842	0.9	0.4	1.36364	1.09091	2	0.857143	0.9375	1.2	1	0.566667	0.666667	0.5	0.3	0.3	5.38462	1	ROR1	5	7
FZD3	2.72727	1.54545	1.81818	1.39186	1.67024	0.666667	1.875	1	1.11765	1	1.14286	0.95	1.18182	1	1.11765	0.666667	0.85	0.85	1	0.666667	0.75	0.6	0.65	0.8	1	1.25	FZD3	5	0
GPC5	1	1	1.7	0.639344	0.639344	1	0.909091	0.4	0.6875	1	1	0.833333	0.833333	1	1.1	0.785714	0.166667	0.25	1.1	0.909091	1	1	1	0.909091	1	1	GPC5	1	3
GPC2	1.23077	1.23077	1.15385	3.00926	3.00926	1.45455	1.09091	1.09091	1.25	1.27273	0.923077	0.933333	1.18182	1.1	1	1.1	1	1.1	1.1	1.41667	0.8	0.666667	0.944444	1.72727	1.54545	0.5	GPC2	4	1
FZD9	0.909091	0.909091	0.909091	0.594771	0.722222	1	0.846154	1	1.45455	1.16667	0.833333	1.09091	1	1	0.769231	0.909091	1	1.1	1.35714	1	1.09091	1.72727	1.27273	1	0.433333	2.85714	FZD9	2	1
MUSK	1	1.1	1.4	0.970149	0.970149	0.909091	0.846154	0.833333	0.625	0.909091	0.769231	0.769231	1	1	1.1	1	1	1	1	1	0.909091	0.909091	0.909091	1	0.555556	0.909091	MUSK	0	0
ROR2	1	1.7	2	1.02632	0.940789	0.18	0.75	1.25	1	2.72727	0.5	0.0947368	1.41667	1	2.66667	0.428571	0.55	0.923077	1	0.75	0.333333	0.1	0.25	0.5	8.18182	0.466667	ROR2	5	9
LRP6	0.833333	1.66667	1.5	1.01961	1.78431	0.75	2	1	0.714286	2	1.66667	0.666667	0.5	0.666667	2.25	0.714286	0.5	0.8	1.5	0.545455	0.857143	0.375	0.375	0.555556	2	1.75	LRP6	10	4
GPC6	1	1.4	1.2	2.6943	2.02073	0.28	1.66667	1.5	0.5	1.45455	1.25	0.633333	1	1.2	5.83333	0.433333	0.8	1.33333	0.75	1	0.5	0.433333	0.4	0.242857	12.5	1.05882	GPC6	6	7
FZD2	0.55	1.5	1	3.26633	1.24121	3	2	0.666667	0.833333	3.07692	1.875	1.5	1.72727	1.18182	1.76471	1	1	1.11111	0.666667	2	1.5	1.2	1.4	2.28571	9.09091	2.14286	FZD2	14	0
FZD8	0.909091	1.72727	1.81818	1.26623	0.717532	0.8	1.66667	0.444444	0.5	1.5	2.94118	0.571429	1.5	0.894737	1.33333	0.555556	0.333333	1	1	0.714286	1.5	4.66667	1	1.16667	2.5	0.5	FZD8	9	4
LRP5	1.07692	2.30769	1.53846	3.04985	3.43109	1	1.57895	1.25	1	1.33333	2.44444	2	0.705882	1.4	1.72727	0.894737	0.733333	1.44444	1.1875	0.56	0.823529	1.47059	0.823529	0.7	2.5	0.818182	LRP5	9	0
FZD1	0.75	1.875	1.25	2.11628	1.2093	0.857143	1	0.714286	0.529412	1.5	0.833333	0.571429	2.5	1	2.5	1.04167	0.363636	3	1.3	0.590909	0.538462	0.666667	0.5	0.666667	8.5	0.818182	FZD1	7	2
FZD6	1.66667	3.33333	1.66667	1.40541	0.702703	2.55556	1.16667	0.684211	1.85	2.54545	0.6	1.4	3	2	2.33333	1.13333	1.05882	0.888889	1.11111	0.882353	2.5	1.625	3.125	0.416667	2.22222	0.727273	FZD6	13	1
PTK7	0.909091	1.81818	2.72727	3.56863	2.03922	2.83333	1.8	1.69231	1.33333	4	0.625	5	3.07692	1.25	3	1.875	0.571429	1.33333	2.5	1.83333	0.653846	0.444444	1	1.18182	16.3636	1.33333	PTK7	15	1
FZD7	1	2.72727	2.72727	1.84834	0.616114	0.217391	1	0.714286	1.66667	1	0.6	0.25	1.53846	1.30769	3.52941	0.833333	0.833333	0.75	1.375	0.282051	0.466667	0.5	0.375	0.363636	5.5	0.875	FZD7	7	7
GPC4	0.909091	1.72727	2.72727	3.29577	1.83099	0.3	1.83333	0.857143	0.461538	1	1.66667	0.941176	3.75	1	1.33333	1.14286	0.3125	0.916667	1	1.33333	1.14286	0.571429	0.714286	0.636364	2.2	2	GPC4	9	3
FZD4	0.909091	2.72727	1.81818	1.02632	1.02632	0.5	1	0.272727	0.1875	0.666667	1	0.222222	1	1.25	1	0.636364	0.5	1.4375	0.631579	0.277778	0.666667	0.4	0.2	0.375	0.8	0.8	FZD4	2	9
RYK	5	2	1.5	2.33333	1.66667	0.818182	1.2	1.14286	1.875	1.5	1	0.7	1.75	1.25	1.8	0.909091	0.777778	1.16667	1.125	0.642857	0.666667	1	0.833333	0.636364	1.75	0.875	RYK	10	0
SDC1	0.714286	1.35714	1.42857	3.75	1.0625	2.07246	0.469799	1.40708	3.91429	1.21959	0.202703	50	0.815217	1.41964	11.8571	2.12	0.176471	0.423529	0.644444	3.54839	8.33333	22.7	19.3	1.95	12.5	0.034632	SDC1	12	5
SDC4	0.333333	3.33333	4.33333	1.30435	0.391304	1.49091	2.12	0.86087	0.422886	0.928571	2.42623	1.39344	1.05147	0.958678	3.66667	3.31373	1.83732	0.850746	0.894737	0.6	5.05882	3.41026	4.12821	0.552632	0.705882	0.298246	SDC4	10	4
Comments: tumor positive WNT receptors/co-receptors were tagged with orange filling; tumor negative ligands were tagged with green filling. Genes tagged with red letters were low abundance genes, TPM of these genes were smaller than 5 in all tissues.
[truncated: 28 more columns]

## Sheet: row data of figure3A
	RPKM value				Log2(RPKM value)
Gene name	Normal 1	OSCC 1	Normal 2	OSCC 2	Normal 1	OSCC 1	Normal 2	OSCC 2
WNT1	0.0269441	0.001	0.077258	0.0874176	-5.21389	-9.96578	-3.69417	-3.51593
WNT10A	2.88789	11.2095	12.5687	9.69586	1.53002	3.48665	3.65176	3.27737
WNT10B	0.792296	0.223958	0.173727	0.0421228	-0.335889	-2.1587	-2.5251	-4.56926
WNT11	5.11014	1.37677	2.1977	0.846171	2.35336	0.461287	1.136	-0.240979
WNT16	0.0790406	0.0454294	0.15024	0.169997	-3.66126	-4.46023	-2.73466	-2.55642
WNT2	0.529557	1.22965	0.0202336	0.114472	-0.917142	0.298246	-5.6271	-3.12693
WNT2B	0.785118	5.8305	0.631457	0.75419	-0.349019	2.54362	-0.663244	-0.407
WNT3	0.863489	0.519933	1.11311	0.486118	-0.21175	-0.943602	0.154596	-1.04062
WNT3A	0.23078	0.39793	0.54134	0.389791	-2.11541	-1.32941	-0.885393	-1.35923
WNT4	1.24508	1.08702	7.17728	4.79768	0.31624	0.120383	2.84344	2.26234
WNT5A	12.1667	17.3234	4.48049	3.69997	3.60487	4.11465	2.16366	1.88751
WNT5B	5.53675	3.83468	8.50538	3.91755	2.46904	1.93911	3.08838	1.96995
WNT6	1.1579	3.01561	1.02068	1.50725	0.211508	1.59245	0.0295357	0.59192
WNT7A	0.143555	0.001	0.628264	1.21042	-2.80032	-9.96578	-0.670558	0.275509
WNT7B	2.22498	59.4409	4.61208	9.46293	1.15379	5.89338	2.20542	3.24229
WNT8B	0.0616984	0.001	0.0589369	0.001	-4.01862	-9.96578	-4.08468	-9.96578
WNT9A	1.3146	0.427687	0.0474347	0.001	0.394623	-1.22537	-4.39791	-9.96578
Comment: WNT ligands expression profiling was revealed by RNA-seq analysis in two OSCC patients, which had been reported in our previously published OSCC and OLP dataset (GSE70666; http://www.ncbi.nlm.nih.gov/geo/query/acc.cgi?acc=GSE70666)

## Sheet: row data of figure5
Code of patients	WNT7B	WNT5A	GPC1	FZD7
CRsLug0712A0447	0.7	0.1	1.05	0.6875
RRsLug0712A0425	1.7	2.1	1.325	0.7625
RRsLug0712A0427	2.15	1.225	2.0125	0.75
RRsLug0801A0451	1.95	0.5625	0.3	1.1125
CRsLug0801A0454	1.9875	0.925	0.85	1.6375
CRsLug0801A0462	1.325	0.35	0.125	0.4875
RRsLug0802A0465	1.775	0	0.7625	0.775
RRsLug0802A0466	1.725	1.05	0.6875	1.65
RRsLug0802A0467	1.5125	2.5125	0.95	1.3375
CRsLug0801A0491	1.125	0.7375	0.6625	1.0875
CRsLug0803A0495	2.1375	2.4	1.925	1.9
RRsLug0803A0474	1.05	0.3375	1.35	1.8
RRsLug0803A0477	2.15	1.9125	1.5	0.525
CRsLug0803A0498	2.6875	2.15	1.5375	0.975
CRsLug0803A0499	1.8	0.1875	1.46667	0.9
RRsLug0803A0478	0.825	0.7125	0.5125	0.425
RRsLug0803A0479	1.225	1.0125	0.525	0.925
RRsLug0803A0480	0.975	1.3375	0.9	0.575
RRsLug0804A0485	0.275	0.0275	0.4625	0.325
CRsLug0803A0504	1.4625	1.3375	2.0875	0.775
CRsLug0804A0510	1.8375	1.7625	1.1625	1.1625
CRsLug0804A0511	2.075	0.05	1.2375	1.1
RRsLug0804A0664	1.2875	1.05	0.825	0.9625
RRsLug0803A0665	1.45	0.7	1.26667	0.15
RRsLug0803A0666	1.325	1.1	1.1	0.2875
RRsLug0804A0489	1.075	1.8875	1.425	1.4125
RRsLug0805A0512	2.1625	0.8375	0.9375	0.9375
CRsLug0804A0526	2.4	0	0.8875	0.7125
CRsLug0804A0529	1.275	1.925	0.8375	1.0125
CRsLug0804A0533	0.9625	0.55	0.3375	0.1
CRsLug0806A0535	1.925	2.4	0.775	1.5
CRsLug0806A0540	1.5	0.55	0.925	1.425
RRsLug0805A0515	2.2	0.5	0.5875	0.725
RRsLug0805A0516	1.175	0.8375	0.5875	0.5625
RRsLug0806A0521	0.275	1.45	0.325	0.475
RRsLug0806A0524	2.15	0.2	0.9	0.55
CRsLug0807A0573	1.3875	1.4625	0.4125	0.4
CRsLug0808A0576	2.1	1.5125	1.125	1.2
CRsLug0808A0579	0.825	0.125	0.375	0.7125
RRsLug0808A0554	0.4	0.1375	0.225	0.125
RRsLug0808A0555	2.1375	2.4875	0.6875	0.6625
RRsLug0809A0566	0.6375	0.6625	1.5375	0.8875
RRsLug0809A0568	1.575	0.725	0.575	0.5
RRsLug0811A0582	2.1375	2	1.4	1.175
CRsLug0810A0597	1.3	0.6375	1.5	1.4125
CRsLug0810A0598	1.175	0.8875	1.2375	0.7125
CRsLug0810A0600	1.9375	1.6625	1.1875	0.425
CRsLug0811A0608	1.15	0.6625	1.7625	1.175
RRsLug0811A0585	0.7625	0.6125	0.65	0.425
RRsLug0812A0590	0.875	1.0875	1.2625	0.4375
CRsLug0811A0609	0.925	0.3	1.05	0.7
RRsLug0901A0614	1.6125	0.9	0.125	0.1
RRsLug0901A0620	1.225	2.8	1.5	1.025
RRsLug0901A0621	1.0125	0.9375	0.866667	0.4375
CRsLug0812A0624	1.175	2.1875	1.35	0.7625
CRsLug0902A0634	2.325	0.45	0.7	0.9625
CRsLug0902A0643	1.8125	0.0175	1.5125	0.975
CRsLug0902A0647	1.15	0.4375	1.775	1.15
CRsLug0902A0649	1.525	0.3125	0.6375	0.95
RRsLug0904A0660	0.933333	0.725	0.475	0.775
RRsLug0904A0661	1.4	0.2625	1.5125	0.7375
RRsLug0904A0662	1.15	2.575	1.05	0.4375
CRsLug0904A0674	2.075	0.35	1.0625	0.8625
RRsLug0904A0681	0.65	0.7625	0.95	1.0625
CRsLug0904A0685	1.7375	0.8625	0.75	0.8
CRsLug0904A0686	1.85	0.005	0.95	1.05
CRsLug0904A0692	1.1	0.01	1.575	0.85
RRsLug0905A0700	1.5125	1.75	0.7	0.5375
CRsLug0905A0696	1.1625	0.7875	0.5	0.55
CRsLug0905A0697	0.375	0.3375	0.525	0.7
CRsLug0905A0698	2	0.65	1.175	1.325
CRsLug0906A0717	1.225	0.1	0.6125	0.57
Comment: the scores are semi-quantitative IHC score of LUSC patients.

## Sheet: row data of figure6A
	RPKM value
Gene name	N1	O1	T1	N2	O2	T2
WNT10A	2.88789	6.1054	11.2095	12.5687	7.009	9.69586
WNT5A	12.1667	6.6209	17.3234	4.48049	6.018	3.69997
WNT7B	2.22498	9.3318	59.4409	4.61208	8.1533	9.46293
Comment: these WNT ligands expression profiling was revealed by RNA-seq analysis in two OSCC patients, which had been reported in our previously published OSCC and OLP dataset (GSE70666; http://www.ncbi.nlm.nih.gov/geo/query/acc.cgi?acc=GSE70666)

## Sheet: row data of figure7D
	RPKM value
Gene name	N1	O1	T1	N2	O2	T2
MMP1	0.793238	102.842	8.39584	2.11986	109.576	32.9572
MMP2	173.203	457.803	73.5903	96.0927	201.766	39.6623
MMP3	0.858091	62.5149	1.74069	1.48013	73.2229	4.36897
MMP7	5.85972	1.3713	2.97264	7.58956	0.001	4.758
MMP9	12.9349	7.9197	23.3482	33.5986	12.0884	36.6367
MMP10	0.349905	7.6304	2.47367	0.331002	10.9518	3.05242
MMP12	0.344475	5.3317	8.65501	5.62494	6.0605	18.3316
MMP13	0	0.1293	2.81074	0.731206	0.058	6.10788
CDH1	31.4465	13.3128	54.9019	21.4143	12.249	19.4064
Comment: these genes expression profiling was revealed by RNA-seq analysis in two OSCC patients, which had been reported in our previously published OSCC and OLP dataset (GSE70666; http://www.ncbi.nlm.nih.gov/geo/query/acc.cgi?acc=GSE70666)
